# Supplementary material for: Limbal niche cells can reduce the angiogenic potential of cultivated oral mucosal epithelial cells
Source: Cell Mol Biol Lett. 2019 Apr 4;24:3. doi: 10.1186/s11658-018-0133-x (PMC6448320; doi:10.1186/s11658-018-0133-x)
Supplement: Supplementary file 1 — Data of immunocytochemistry. (XLS 30 kb) [file 11658_2018_133_MOESM1_ESM.xls]

## Sheet: Sheet1
CK3			LNCs group	3T3 group
		1	82.02	67.57
		2	60.4	77.24
		3	72.8	70.35
		Mean	71.74	71.72
			LNCs group	3T3 group
		1	68.33	70.01
		2	65.46	67.92
		3	67.01	77.47
		Mean	66.9333	71.8
			LNCs group	3T3 group
		1	60.16	70.29
		2	72.31	69.11
		3	68.81	66.01
		Mean	67.0933	68.47
Ki67			LNCs group	3T3 group
		1	12.37	12.84
		2	13.73	10.72
		3	11	14.01
		Mean	12.3667	12.5233
			LNCs group	3T3 group
		1	12.37	12.62
		2	13.47	13.9
		3	14.01	10.03
		Mean	13.2833	12.1833
			LNCs group	3T3 group
		1	11.47	12.12
		2	12.37	11.9
		3	16	12.23
		Mean	13.28	12.0833
P63			LNCs group	3T3 group
		1	23.9	22.17
		2	22.95	21.86
		3	24.05	22.01
		Mean	23.6333	22.0133
			LNCs group	3T3 group
		1	22.78	20.9
		2	25.67	17.03
		3	21.83	16.32
		Mean	23.4267	18.0833
			LNCs group	3T3 group
		1	24.46	24.65
		2	13.87	26.27
		3	13.6	24.8
		Mean	17.31	25.24
ABCG2			LNCs group	3T3 group
		1	14.67	14.77
		2	15.26	13.5
		3	16.01	16
		Mean	15.3133	14.7567
			LNCs group	3T3 group
		1	15.79	12.67
		2	15.15	16.93
		3	16.3	16.18
		Mean	15.7467	15.26
			LNCs group	3T3 group
		1	17.83	14.33
		2	15.62	15.47
		3	14.53	13.29
		Mean	15.9933	14.3633
