# Supplementary material for: Limbal niche cells can reduce the angiogenic potential of cultivated oral mucosal epithelial cells
Source: Cell Mol Biol Lett. 2019 Apr 4;24:3. doi: 10.1186/s11658-018-0133-x (PMC6448320; doi:10.1186/s11658-018-0133-x)
Supplement: Supplementary file 2 — Data of quantitative real-time RT-qPCR. (XLS 54 kb) [file 11658_2018_133_MOESM2_ESM.xls]

## Sheet: Sheet1
1: 3T3 group
2: LNCs group		1	2	1	2	1	2
	Rat GAPDH	16.5546	15.9614	16.5953	15.1116	17.0498	15.3955
		16.4456	15.7633	16.7854	14.8883	16.7453	15.2633
		16.6615	15.6618	16.7917	15.2365	16.8602	15.4106
	b-actin	15.2035	14.3661	15.2876	13.8931	15.231	14.0938
		15.1768	14.4111	15.2407	13.5268	15.1731	13.9844
		15.0324	14.2319	15.0751	13.6553	15.2349	13.7236
	Geometric mean of reference genes	15.8646	15.1427	15.928	14.4895	16.1148	14.7303
		15.7985	15.0721	15.9944	14.1912	15.9398	14.6099
		15.826	14.9297	15.9103	14.4242	16.027	14.5427
	Rat VEGF	23.094	22.9043	23.0558	21.7707	22.8881	21.9788
		23.2036	22.8284	23.2778	21.9548	23.279	21.8858
		23.1455	23.181	23.1977	21.9865	22.9596	22.0914
	Δt	7.22932	7.76154	7.1278	7.28118	6.77338	7.24857
		7.40511	7.75633	7.28337	7.76356	7.33915	7.27589
		7.31946	8.25132	7.28746	7.56227	6.93264	7.54873
	ΔΔt	0	0.532225	-0.101513	0.0518668	-0.455942	0.0192564
		0	0.351221	-0.121732	0.358457	-0.0659576	-0.129219
		0	0.931858	-0.031996	0.242807	-0.386817	0.229269
	2-ΔΔt	1	0.691487	1.0729	0.964687	1.37168	0.986741
		1	0.78392	1.08804	0.779999	1.04678	1.0937
		1	0.524183	1.02243	0.845099	1.30751	0.853067
	mean	1	0.66653	1.06112	0.863262	1.24199	0.977837
		1	2	1	2	1	2
	Rat bFGF	30.0756	31.0376	29.6664	29.4516	29.6019	30.4451
		29.9565	31.3715	29.6938	29.8408	29.4586	30.1807
		29.7199	31.143	29.203	29.7555	29.7216	30.1423
	Δt	14.2109	15.8949	13.7384	14.962	13.4871	15.7149
		14.1581	16.2994	13.6994	15.6496	13.5188	15.5709
		13.8939	16.2133	13.2927	15.3313	13.6946	15.5996
	ΔΔt	0	1.68399	-0.47252	0.751102	-0.723786	1.50393
		0	2.14138	-0.458659	1.49151	-0.639241	1.41281
		0	2.31934	-0.60122	1.43736	-0.199304	1.70564
	2-ΔΔt	1	0.31122	1.38753	0.59415	1.65151	0.352592
		1	0.226663	1.37426	0.355641	1.55751	0.37558
		1	0.200359	1.517	0.369243	1.14814	0.306586
	mean	1	0.246081	1.42626	0.439678	1.45239	0.344919
		1	2	1	2	1	2
	Rat TSP-1	27.6234	27.151	27.2363	25.2598	27.3299	25.2812
		27.6168	25.7638	27.1251	25.1123	26.9608	25.3098
		26.7783	26.4589	27.3803	25.1383	27.2314	26.1145
	Δt	11.7587	12.0083	11.3083	10.7702	11.2151	10.5509
		11.8183	10.6917	11.1307	10.921	11.021	10.6999
		10.9522	11.5292	11.4701	10.714	11.2045	11.5718
	ΔΔt	0	0.249539	-0.450465	-0.988502	-0.543608	-1.20778
		0	-1.12659	-0.687612	-0.897292	-0.797348	-1.11844
		0	0.576945	0.517839	-0.238228	0.25225	0.619569
	2-ΔΔt	1	0.841165	1.36648	1.98412	1.45761	2.30982
		1	2.18342	1.61062	1.86257	1.7379	2.17112
		1	0.670382	0.698417	1.17954	0.839586	0.650865
	mean	1	1.23165	1.22517	1.67541	1.34503	1.7106
		1	2	1	2	1	2
	Rat PEDF	30.1327	27.9082	29.929	27.784	29.6248	27.6368
		30.5257	27.8687	30.0395	27.596	29.82	27.7343
		30.4858	27.9448	30.2052	27.6255	29.7044	28.0078
	Δt	14.268	12.7654	14.001	13.2944	13.5101	12.9066
		14.7272	12.7966	14.0451	13.4047	13.8802	13.1244
		14.6598	13.0151	14.295	13.2012	13.6774	13.465
	ΔΔt	0	-1.50261	-0.26707	-0.973601	-0.757948	-1.36147
		0	-1.93062	-0.682087	-1.32246	-0.847054	-1.60278
		0	-1.6447	-0.36484	-1.45859	-0.982408	-1.19477
	2-ΔΔt	1	2.83354	1.20336	1.96374	1.69108	2.56947
		1	3.81219	1.60446	2.50092	1.79882	3.03728
		1	3.12683	1.28774	2.7484	1.97576	2.28909
	mean	1	3.25752	1.36519	2.40435	1.82189	2.63195
		1	2	1	2	1	2
	Rat sFlt-1	28.2076	23.1258	28.8501	22.7714	28.1852	22.8931
		28.4291	23.4725	28.6837	22.6761	28.2569	22.8158
		28.4506	23.5819	28.9135	22.9543	28.4244	22.8045
	Δt	12.3429	7.98306	12.9221	8.28183	12.0705	8.16289
		12.6307	8.40045	12.6893	8.48483	12.3171	8.20594
		12.6246	8.65217	13.0033	8.53006	12.3975	8.26179
	ΔΔt	0	-4.35987	0.579203	-4.06109	-0.272464	-4.18004
		0	-4.2302	0.0586466	-4.14582	-0.313552	-4.42471
		0	-3.97247	0.378611	-4.09458	-0.227164	-4.36285
	2-ΔΔt	1	20.5329	0.669333	16.6921	1.20787	18.1266
		1	18.768	0.960164	17.7018	1.24276	21.4769
		1	15.6976	0.769178	17.084	1.17053	20.5754
	mean	1	18.3328	0.799559	17.1593	1.20705	20.0596
		1	2	1	2	1	2
	Rat TIMP-3	30.6088	30.5024	30.5567	29.2976	30.1962	29.628
		30.7815	30.7265	30.6254	29.143	30.3649	29.9074
		30.9244	30.7513	30.8892	29.9376	30.5088	29.9201
	Δt	14.7442	15.3597	14.6286	14.808	14.0814	14.8977
		14.983	15.6545	14.631	14.9518	14.4251	15.2975
		15.0984	15.8216	14.9789	15.5134	14.4818	15.3774
	ΔΔt	0	0.615501	-0.115507	0.0638768	-0.662727	0.153589
		0	0.671409	-0.352083	-0.0312793	-0.55798	0.314436
		0	0.723143	-0.119507	0.414982	-0.616588	0.27899
	2-ΔΔt	1	0.652703	1.08336	0.95669	1.58307	0.899011
		1	0.627893	1.2764	1.02192	1.47221	0.804165
		1	0.605776	1.08636	0.750029	1.53324	0.824168
	mean	1	0.628791	1.14871	0.909545	1.52951	0.842448
		1	2	1	2	1	2
	Rat Endostatin	25.7471	24.2198	25.4941	23.5117	25.2516	23.5144
		25.3006	24.193	25.1872	23.4137	25.1983	23.6645
		25.4916	24.2458	25.3927	23.3886	25.2548	23.5897
	Δt	9.88246	9.07711	9.5661	9.02219	9.13688	8.78414
		9.50208	9.12097	9.19282	9.22246	9.25848	9.05465
		9.66559	9.31608	9.48243	8.9644	9.22784	9.04701
	ΔΔt	0	-0.805358	-0.316363	-0.860272	-0.745587	-1.09833
		0	-0.381105	-0.309254	-0.279621	-0.243595	-0.447429
		0	-0.349512	-0.183161	-0.701194	-0.437753	-0.618581
	2-ΔΔt	1	1.74758	1.24519	1.81538	1.67666	2.14106
		1	1.30234	1.23907	1.21388	1.18394	1.36361
		1	1.27413	1.13537	1.62585	1.35449	1.53536
	mean	1	1.44135	1.20654	1.5517	1.40503	1.68001
