# Supplementary material for: Limbal niche cells can reduce the angiogenic potential of cultivated oral mucosal epithelial cells
Source: Cell Mol Biol Lett. 2019 Apr 4;24:3. doi: 10.1186/s11658-018-0133-x (PMC6448320; doi:10.1186/s11658-018-0133-x)
Supplement: Supplementary file 3 — Data of western blotting. (XLS 2913 kb) [file 11658_2018_133_MOESM3_ESM.xls]

## Sheet: Sheet1
1: Normal corneal epithelial cells
2: LNCs group
3: 3T3 group
VEGF
PEDF
Endostatin
GAPDH
	1-1	2-1	3-1
VEGF	151277248	150384464	154628344
PEDF	155210948	93508689	31270488
Endostatin	107946260	98144885	100034693
GAPDH	176588644	187360070	185393826
VEGF/GAPDH	0.856665	0.802649	0.834053
PEDF/GAPDH	0.878941	0.499085	0.168671
Endostatin/GAPDH	0.611287	0.52383	0.539579
TSP-1
bFGF
TIMP-3
GAPDH
	1-1	2-1	3-1
TSP-1	157147726	154429860	147671140
bFGF	56512403	99271668	142119267
TIMP-3	165106656	169922108	168490505
GAPDH	167352519	159081212	158410560
TSP-1/GAPDH	0.939022	0.970761	0.932205
bFGF/GAPDH	0.337685	0.624031	0.897158
TIMP-3/GAPDH	0.98658	1.06815	1.06363
VEGF
PEDF
Endostatin
GAPDH
	1-2	2-2	3-2
VEGF	146599610	152365565	153806520
PEDF	161070175	81585189	25834151
Endostatin	132548009	135754507	128522206
GAPDH	179019057	184999340	176231178
VEGF/GAPDH	0.818905	0.823601	0.872754
PEDF/GAPDH	0.899738	0.441003	0.146592
Endostatin/GAPDH	0.740413	0.733811	0.729282
TSP-1
bFGF
TIMP-3
GAPDH
	1-2	2-2	3-2
TSP-1	175213005	174525861	170976195
bFGF	46471916	93261029	147479472
TIMP-3	178277371	177167420	173575270
GAPDH	163756938	166015123	171914456
TSP-1/GAPDH	1.06996	1.05126	0.994542
bFGF/GAPDH	0.283786	0.561762	0.857865
TIMP-3/GAPDH	1.08867	1.06718	1.00966
VEGF
PEDF
Endostatin
GAPDH
	1-3	2-3	3-3
VEGF	164666341	159231251	165566788
PEDF	165567865	139420215	42128882
Endostatin	137527305	128514539	120463305
GAPDH	170905560	174781589	179798232
VEGF/GAPDH	0.963493	0.91103	0.920848
PEDF/GAPDH	0.968768	0.797683	0.234312
Endostatin/GAPDH	0.804698	0.735286	0.669992
TSP-1
bFGF
TIMP-3
GAPDH
	1-3	2-3	3-3
TSP-1	150768914	155744594	149138412
bFGF	44875607	88994398	141480107
TIMP-3	182071776	182517867	185164503
GAPDH	165055274	172427970	177256069
TSP-1/GAPDH	0.913445	0.903244	0.841373
bFGF/GAPDH	0.271882	0.516125	0.798168
TIMP-3/GAPDH	1.1031	1.05852	1.04462
