# Supplementary material for: Limbal niche cells can reduce the angiogenic potential of cultivated oral mucosal epithelial cells
Source: Cell Mol Biol Lett. 2019 Apr 4;24:3. doi: 10.1186/s11658-018-0133-x (PMC6448320; doi:10.1186/s11658-018-0133-x)
Supplement: Supplementary file 4 — Data of ELISA. (XLS 58 kb) [file 11658_2018_133_MOESM4_ESM.xls]

## Sheet: Sheet1
1: LNCs group
2: 3T3 group
									Rational Function: y=(a+bx)/(1+cx+dx^2)
									Coefficient Data:
									a =	3.072
									b =	813.829
									c =	0.246888
									d =	-0.145987
Group	OD (Mean)	sFlt-1(ng/L)
1	0.1185	484.376
1	0.0895	371.768
1	0.137	555.564
2	0.0485	210.268
2	0.0345	154.457
2	0.037	164.449
