# Supplementary material for: Limbal niche cells can reduce the angiogenic potential of cultivated oral mucosal epithelial cells
Source: Cell Mol Biol Lett. 2019 Apr 4;24:3. doi: 10.1186/s11658-018-0133-x (PMC6448320; doi:10.1186/s11658-018-0133-x)
Supplement: Supplementary file 5 — Data of CCK-8. (XLS 33 kb) [file 11658_2018_133_MOESM5_ESM.xls]

## Sheet: Sheet1
	Measurement count: 1 Filter: 450
		1	2	3	4	5	6	7	8	9	10	11	12
	A
Blank Group	B		0.201	0.196	0.186	0.199	0.193	0.188
ECM Group	C		0.789	0.814	0.875	0.832	0.917	0.797
CM-LNCs	D		0.721	0.648	0.687	0.698	0.655	0.68
CM-3T3	E		0.791	0.838	0.774	0.739	0.806	0.849
	F
	G
	H
