# Supplementary material for: Limbal niche cells can reduce the angiogenic potential of cultivated oral mucosal epithelial cells
Source: Cell Mol Biol Lett. 2019 Apr 4;24:3. doi: 10.1186/s11658-018-0133-x (PMC6448320; doi:10.1186/s11658-018-0133-x)
Supplement: Supplementary file 6 — Data of tube formation. (XLS 31 kb) [file 11658_2018_133_MOESM6_ESM.xls]

## Sheet: Sheet1
Software:ImageJ
Group	Nb branches/field (means)
ECM Group	183	180	192	173	177
CM-LNCs	90	83	81	70	87
CM-3T3	161	162	189	164	175
